# Supplementary material for: Artificial Intelligence-Assisted Sex Estimation from Canine Measurements on Panoramic Radiographs: Comparison with Manual Analysis in a Romanian Sample
Source: Diagnostics (Basel). 2026 Jun 18;16(12):1892. doi: 10.3390/diagnostics16121892 (PMC13298004; doi:10.3390/diagnostics16121892)
Supplement: Supplementary file 1 [file diagnostics-16-01892-s001.zip]

Archive with 1 entries (1 files):
- diagnostics-4347722-supplementary.pdf
